# Supplementary material for: Investigating the In Vitro Immunomodulatory Potential of Microparticulate β-L-Adenosine in Particulate Vaccine Candidates
Source: Vaccines (Basel). 2026 Feb 27;14(3):215. doi: 10.3390/vaccines14030215 (PMC13030022; doi:10.3390/vaccines14030215)
Supplement: Supplementary file 1 [file vaccines-14-00215-s001.zip]

Archive with 1 entries (1 files):
- vaccines-4129860-supplementary.pdf
